# Supplementary material for: Seeing the forest for the coral trees: involvement and perceptions of reef threats among coral restoration volunteers in Roatan, Honduras
Source: Camb Prism Coast Futur. 2024 Oct 29;2:e14. doi: 10.1017/cft.2024.13 (PMC12337603; doi:10.1017/cft.2024.13)
Supplement: Garcia and Rivera supplementary material [file S2754720524000131sup001.zip]

Archive with 6 entries (6 files):
- all-surveys-summary (1).csv
- atlas-ti-data-import-description.pdf
- blank-surveys-english-spanish.pdf
- seeing-the-forest-for-the-coral-trees-engagement-and-perceptions-of-reef-threats-among-coral-restoration-volunteers-in-roatan-honduras.csv
- semi-structured-interview-consent-forms-english-spanish.pdf
- semi-structured-interview-protocol-english-spanish.docx
