# Supplementary material for: Seeing the forest for the coral trees: involvement and perceptions of reef threats among coral restoration volunteers in Roatan, Honduras
Source: Camb Prism Coast Futur. 2024 Oct 29;2:e14. doi: 10.1017/cft.2024.13 (PMC12337603; doi:10.1017/cft.2024.13)
Supplement: Garcia and Rivera supplementary material [file S2754720524000131sup001.zip › all-surveys-summary (1).csv]

Original Survey Date	Participant ID #	Interview Date	Follow-Up Survey Sent	Follow-Up Survey Completed	Notes
1/25/2023 13:59:09	1	NA	3/8/23	no; reminder sent 3/20
1/25/2023 14:04:49	2	5/17/23	3/8/23	3/8/23
1/25/2023 14:09:01	3	NA	3/8/23	3/8/23
1/25/2023 14:40:29	4	NA	3/8/23	no; reminder sent 3/20
1/25/2023 14:42:32	5	NA	3/8/23	no; reminder sent 3/20
1/25/2023 14:43:30	6	NA	3/8/23	3/9/23	Data error: Selected "never participated & won't in immediate future" instead of "I will participate in coral restoration for the first time today."
1/25/2023 17:11:16	7	NA	3/8/23	3/8/23
1/30/2023 14:41:59	8	NA	3/14/23	no; reminder sent 3/21	Taught by Ellie (RMP Freelance), not Natalie
1/30/2023 14:42:47	9	NA	3/14/23	3/14	Taught by Ellie (RMP Freelance), not Natalie
1/31/2023 14:05:51	10	NA	3/15/23	3/18
1/31/2023 14:07:37	11	NA	3/15/23	3/15
1/31/2023 14:07:47	12	NA	3/15/23	3/22
2/7/2023 16:55:25	13	NA	3/21/23	no; reminder sent 3/28
2/8/2023 10:52:42	14	NA	3/22/23	4/14
2/8/2023 10:57:21	15	NA	3/22/23	3/22
2/9/2023 17:39:49	16	NA	3/23/23	no; reminder sent 4/7
2/9/2023 17:57:21	17	3/27/23	3/23/23	-	Data error + interview occurred month and half after initial survey
2/9/2023 17:58:34	18		3/23/23	no; reminder sent 4/7
2/11/2023 14:23:12	19	NA	3/27/23	no; reminder sent 4/5
2/12/2023 11:08:04	20	NA	3/27/23	no; reminder sent 4/5
2/14/2023 9:12:58	21	2/16/23	3/28/23	no; reminder sent 4/5	Taught by Ellie (RMP Freelance), not Natalie
2/14/2023 9:14:01	22	NA	NA	-	Taught by Ellie (RMP Freelance), not Natalie
2/14/2023 13:14:18	23	NA	3/28/23	no; reminder sent 4/5
2/14/2023 13:29:23	24		3/28/23	4/5
2/14/2023 13:45:35	25		3/28/23	no; reminder sent 4/5	Data Discrepancy: Completed AFTER coral restoration course
2/16/2023 8:58:36	26		3/30/23	4/6	Taught by Ellie (RMP Freelance), not Natalie? Double check
2/16/2023 9:02:48	27		3/30/23	no; reminder sent 4/6	Data error: Wrong coral course	<--Taught by Ellie (RMP Freelance), not Natalie? Double check
2/17/2023 11:02:36	28	NA	3/31/23	no; reminder sent 4/7
2/17/2023 11:03:33	29	NA	3/31/23	no; reminder sent 4/7
2/17/2023 1:28:38	30		3/31/23	no; reminder sent 4/7	Data Discrepancy: Completed AFTER coral restoration course
2/22/2023 20:03:28	31	NA	NA	-
3/6/2023 14:31:49	32	NA	4/17/2023	4/24
3/6/2023 14:32:45	33	3/7/23	4/17/2023	4/24
3/6/2023 14:33:29	34	NA	4/17/2023	no; reminder sent 4/24
3/7/2023 13:42:08	35	NA	4/18/2023	no; reminder sent 4/25
3/23/2023 12:41:55	36	NA	5/11/2023	5/11
3/31/2023 14:09:03	37	NA	5/12/2023	5/12
3/31/2023 14:13:35	38	4/1/23	5/12/2023	no; reminder sent 5/22
3/31/2023 14:16:28	39	NA	5/12/2023	5/16
4/7/2023 15:03:56	40		5/19/2023	no
4/7/2023 17:34:21	41		NA	NA
4/7/2023 18:47:35	42		NA	NA
4/8/2023 10:03:18	43	NA	5/22/23	wrong email
4/18/2023 14:32:14	44		5/30/23	no; reminder sent 6/6
4/18/2023 15:48:09	45		5/30/23	6/6
4/18/2023 16:02:23	46		5/30/23	no; reminder sent 6/6
4/18/2023 18:35:08	47		5/30/23	no; reminder sent 6/6
4/18/2023 19:35:06	48		5/30/23	6/16
4/19/2023 8:18:42	49	4/19/2023	5/31/23	5/31/23
4/21/2023 11:09:13	50		6/2/23	no; reminder sent 6/9
5/1/2023 16:30:31	51	NA	6/12/23	no; reminder sent 6/19
5/8/2023 14:12:28	52		6/19/23	6/19/23	Data error: Selected "never participated & won't in immediate future" instead of "I have participated in coral restoration before" in follow up survey
5/10/2023 19:40:44	53		6/23/23	7/6/23
5/13/2023 12:43:42	54		6/26/23	6/27/23
5/15/2023 12:24:12	55		NA	NA
5/18/2023 7:53:33	56		7/2/23	7/10
5/18/2023 20:42:51	57		7/2/23	7/3/23
5/24/2023 13:45:07	58		7/5/23	no; reminder sent 7/12
5/25/2023 16:24:34	59		7/6/23	no; reminder sent 7/13
5/25/2023 21:09:31	60		7/6/23	7/7/23
5/26/2023 6:16:39	61		7/7/23	no; reminder sent 7/14
5/30/2023 16:56:16	63	5/30/2023	7/11/2023	7/11
5/30/2023 17:06:03	62	NA	7/11/2023	no; reminder sent 7/18
6/3/2023 15:42:53	64		7/15/2023	7/17
6/4/2023 14:21:21	65		7/16/2023	no; reminder sent 7/24
6/7/2023 14:06:19	66		7/19/2023	7/19/2023
6/7/2023 14:08:07	67		7/19/2023	no; reminder sent 7/26
6/7/2023 14:10:20	68		7/19/2023	no; reminder sent 7/26
6/9/2023 11:08:58	69	6/9/2023	7/21/2023	7/28	Spanish
6/22/2023 14:07:32	70		8/3/2023	8/13/2023	Spanish
6/23/2023 10:58:42	71	NA	8/4/2023	no; reminder sent 8/11
6/30/2023 11:11:55	72	NA	8/11/2023		email address not valid
6/30/2023 13:58:03	73	NA	NA
7/1/2023 10:55:41	74		8/14/2023	no; reminder sent 8/21
7/13/2023 14:13:20	75	7/27/23	8/24/2023	no; reminder sent 8/31	Spanish
7/13/2023 14:16:22	76	7/14/2023	8/24/2023	no; reminder sent 8/31
7/13/2023 14:19:15	77	7/14/2023	8/24/2023	8/24/2023
7/17/2023 19:01:29	78		8/28/2023	8/29/2023
7/17/2023 19:02:49	79		8/28/2023	no; reminder sent 9/4
7/17/2023 21:28:40	80		8/28/2023	no; reminder sent 9/4
7/17/2023 21:33:51	81		8/28/2023	8/29
7/17/2023 21:35:30	82		8/28/2023	no; reminder sent 9/4
8/1/2023 14:14:31	83		9/12/2023	9/20
