# Supplementary material for: Seeing the forest for the coral trees: involvement and perceptions of reef threats among coral restoration volunteers in Roatan, Honduras
Source: Camb Prism Coast Futur. 2024 Oct 29;2:e14. doi: 10.1017/cft.2024.13 (PMC12337603; doi:10.1017/cft.2024.13)
Supplement: Garcia and Rivera supplementary material [file S2754720524000131sup001.zip › seeing-the-forest-for-the-coral-trees-engagement-and-perceptions-of-reef-threats-among-coral-restoration-volunteers-in-roatan-honduras.csv]

Participant ID #	Timestamp	I consent to the data I've entered here being used for research. This information will be anonymized and analyzed in aggregate. If I am a minor, my legal parent(s) or guardian(s) have consented as well.	How many lifetime dives have you completed?	How many dives have you completed in the Bay Islands (Roatan, Utila, Guanaja)?	Which best describes your previous experience with coral restoration?	What coral restoration course are you affiliated with?	Which business(es) do you dive with?	How many total dives have you completed for coral restoration?	In what location(s) have you participated in coral restoration?	When did you first participate in coral restoration? Please select your best guess if unsure.	List any actions you think individuals or communities could take that would help protect the health of coral reefs. See definition above. If you're not sure, it's OK to write your best guess or "I don't know."	List any actions you think governments could take that would help protect the health of coral reefs. If you're not sure, it's OK to write your best guess or "I don't know."	[How much do you agree with the following: "I do a lot to protect the health of coral reefs."]	In what ways, if any, do you intend to protect the health of coral reefs in the future? Please include anything you already do and intend to continue doing.	What is your gender?	What is your age?	What is your country or region of origin?	Where do you currently live?	Are you willing to complete a brief follow-up survey in the coming month?	Are you willing to answer more questions about coral restoration in a follow up interview within the next two weeks? If you select "yes," you may be contacted via the email provided for this survey.	Is there anything else you'd like to add?	What coral restoration course are you affiliated with?	Which dive shop are you taking the course with?	FOLLOW UP: How many lifetime dives have you completed?	FOLLOW UP: How many dives have you completed in the Bay Islands (Roatan, Utila, Guanaja)?	FOLLOW UP: Which best describes your previous experience with coral restoration?	FOLLOW UP: How many total dives have you completed for coral restoration?	FOLLOW UP: In what location(s) have you participated in coral restoration?	FOLLOW UP: When did you first participate in coral restoration? Please select your best guess if unsure.	FOLLOW UP: List any actions you think individuals or communities could take that would help protect the health of coral reefs. See definition above. If you're not sure, it's OK to write your best guess or "I don't know."	FOLLOW UP: List any actions you think governments could take that would help protect the health of coral reefs. If you're not sure, it's OK to write your best guess or "I don't know."	FOLLOW UP: [How much do you agree with the following: "I do a lot to protect the health of coral reefs."]	In what ways, if any, have you helped protect the health of coral reefs in the last year?	FOLLOW UP: Where do you currently live?		DiffLQ
1	1/25/2023 13:59:09	Yes	15-59	15-59	I will participate in coral restoration for the first time today.	RMP Coral Restoration Ambassador	Reef Gliders				Don’t know	Don’t know	Strongly agree	Volunteer	Male	54-65	USA	USA	Yes	Yes	No
2	1/25/2023 14:04:49	Yes	60 or more	15-59	I will participate in coral restoration for the first time today.	RMP Coral Restoration Ambassador	Reef Gliders			1/25/2023	Specific boat channels, reduce boat traffic where able, protect and promote mangroves, reduce pollution, avoid overfishing, never touch coral of possible etc	Legislation reducing overfishing, pollution, boat traffic	Somewhat agree	I'm a very careful and strict no touch diver, I pick up any trash I find on dives and bring it back to the boat, I want to be involved in coral restoration projects in the future and will be actively seeking opportunities to do so	Female	30-41	UK	In theory the UK but I'm currently travelling without fixed abode	Yes	Yes				60 or more	15-59	I have previously participated in coral restoration, in Roatan or in other places.	6	Roatan		Reduce single use plastic, use reef safe products, dive responsibly with no touching coral and collecting any rubbish seen, reduce pollution, limit boat trips and shore dive where possible, reduce carbon emissions	Increase regulations applied in marine parks ie reduced boat traffic, limitations on number of divers, stricter penalties for illegal fishing / taking items from reefs, better recycling	Agree	Reef safe products, educating others, collecting rubbish while diving, completing coral restoration course, volunteering in coral nursery	Europe
3	1/25/2023 14:09:01	Yes	60 or more	60 or more	I will participate in coral restoration for the first time today.	RMP Coral Restoration Ambassador	Reef Gliders			1/25/2023	Cruse ships stop dumping	Counter Global warming	Strongly agree	Don't touch	Male	54-65	Canada	Canada	Yes	Yes				60 or more	60 or more	I have previously participated in coral restoration, in Roatan or in other places.	6	Bay islands		A global awakening	Stop funding companies that pillage the environment	Strongly agree	Coral restoration and promoting it's existence	Canada
4	1/25/2023 14:40:29	Yes	60 or more	1-14	I will participate in coral restoration for the first time today.	RMP Coral Restoration Ambassador	Sun Divers			1/26/2023	reef safe products	rules/ regulations on boat docking, education in the community on how to keep reefs healthy (benefits of keeping reefs healthy)	Somewhat agree	spreading knowledge/information, pick up	Female	30-41	USA	USA	Yes	Yes
5	1/25/2023 14:42:32	Yes	60 or more	60 or more	I will participate in coral restoration for the first time today.	RMP Coral Restoration Ambassador	Sun Divers			1/26/2023	Education! Educating locals, youth, tourists, everyone who comes near a reef	Again, education. And more money for conservation	Agree	Reef safe sunscreen, making sure I don’t contribute to things that end up in the ocean if at all possible, donating to RMP, diving safely	Female	30-41	USA	Honduras	Yes	Yes	Just grateful to have this opportunity!!
6	1/25/2023 14:43:30	Yes	60 or more	60 or more	I have never participated in coral restoration before and don't plan to in the immediate future.						Dive and visit the reef, and see for yourself why we need to protect them. Get educated about the truth… science-based.	Protect them with boat patrols and charge steep fines or punishments for destructive behaviour.	Somewhat disagree	Volunteering with cleaning the coral trees, and educate others with my gained knowledge. Cleanups. Other ways that I don’t know yet.	Male	42-53	Canada	Honduras	Yes	Yes	Nope. Excited to get it involved.			60 or more	60 or more	I have never participated in coral restoration before and don't plan to in the immediate future.				Clean up days, education for kids in school, and adults who work in and around the reef, whose jobs impact the health of the reef, incentives, penalties... and include tourists.	Same as above... education for kids in school, and adults who work in and around the reef, whose jobs impact the health of the reef, with incentives, penalties... and include tourists.	Somewhat disagree	Educated myself through this program, and share that knowledge with others, so we make better choices when in and around the reef, and what we choose to eat from the reef.	Canada
7	1/25/2023 17:11:16	Yes	60 or more	60 or more	I have previously participated in coral restoration, in Roatan or in other places.			20	St Lucia & Bay Island of Honduras	6/15/2017	Mass suicide of humans.	Control runoff , rainy season, rivers, to avoid pollutants	Somewhat agree	Documenting with photogrammetry and photography.	Male	30-41	Europe	Honduras	Yes	Yes				60 or more	60 or more	I have previously participated in coral restoration, in Roatan or in other places.	25	St. Lucia, Bonaire, Honduras		Move away from this planet	I don't know	Agree	Contributing photos of both healthy and unhealthy reefs to local NGO's	Honduras
8	1/30/2023 14:41:59	Yes	15-59	1-14	I will participate in coral restoration for the first time today.	RMP Coral Restoration Ambassador	Sun Divers				Don’t break them.	Local education programs.	Agree	Coral restoration class	Male	66 or older	USA	USA	Yes	Yes	Looking forward to it.
9	1/30/2023 14:42:47	Yes	60 or more	1-14	I will participate in coral restoration for the first time today.	RMP Coral Restoration Ambassador	Sun Divers				Limit water pollution, limit damage from boats, fishing and divers	Protect reef areas and how they are used	Disagree	Learn more about it	Female	54-65	USA	USA	Yes	Yes				60 or more	15-59	I have never participated in coral restoration before and don't plan to in the immediate future.				More education of the tourists. We saw divers not paying attention to what they were doing who broke up coral with their fins and jet skis grounded on the reef.	Be more stick on the use of insect spray and sunscreen so that harmful chemicals aren’t put into the bay.	Somewhat agree	We use the proper insect spray and sunscreen to minimize harmful chemicals in the water. We are very careful when we dive not to damage the reef.	USA
10	1/31/2023 14:05:51	Yes	60 or more	60 or more	I have previously participated in coral restoration, in Roatan or in other places.			10	Roatan	11/21/0022	Make an announcement on planes before landing about reef safe sunscreen, single use plastic, conscientious seafood choices, and respect for marine life	Funding!!!	Somewhat agree	Volunteering my time and efforts	Male	30-41	USA	Honduras	Yes	Yes	Thank yoy			60 or more	60 or more	I have previously participated in coral restoration, in Roatan or in other places.	More than 6	Roatan				Somewhat disagree		Honduras
11	1/31/2023 14:07:37	Yes	60 or more	1-14	I will participate in coral restoration for the first time today.	RMP Coral Restoration Ambassador	Roatan Divers				Education	Funding	Agree	Understand the whole reef system	Male	54-65	Canada	Canada	Yes	Yes				60 or more	1-14	I have previously participated in coral restoration, in Roatan or in other places.	2	Roatan Divers (West Bay)		Minimize damage by training divers, captains, and snorkellers on how little damage it takes to spread damage and disease.	Enlarge protected areas, provide more funding for patrol and RMP	Strongly agree	Education, (ambassador coral resto course), personal reading, observation and research including what if any products or equipment are safe. Reef cleanup on most dives (plastics etc). Support RMP with donations, and purchase of their branded products.	Canada
12	1/31/2023 14:07:47	Yes	15-59	1-14	I will participate in coral restoration for the first time today.	RMP Coral Restoration Ambassador	Roatan Divers				Wearing reef safe sunscreen, practicing more reef-conscious diving and snorkeling techniques (and having better education about this)	Stronger regulations around pollution and boating laws near sensitive reef, more incentives for education	Strongly agree	Wearing reef safe sunscreen (or none), cleaning trash and fishing lines from coral	Female	18-29	USA	USA	Yes	Yes				60 or more	60 or more	I have never participated in coral restoration before and don't plan to in the immediate future.				Using reef safe sunscreen, reducing their plastic consumption and other pollutants that end up on the reef, and educating themselves and visitors on how to respect the reef when diving, fishing, boating etc.	Creating more marine parks like RMP that can enforce fishing and boating regulations, funding recycling infrastructure and banning single use plastics, incentivizing protection of coastal mangroves against land development	Agree	Using only reef safe sunscreen (if any at all), cleaning plastic and fishing line off the reef, emphasizing in dive briefings the importance of respecting the reef and correcting divers’ behavior when needed, taking care to only consume seafood in Roatan that I could confirm was sustainably caught	USA
13	2/7/2023 16:55:25	Yes	1-14	1-14	I have never participated in coral restoration before and don't plan to in the immediate future.		Reef Gliders				Reef safe sunscreen, report coral progress with underwater tags	Provide funding for reef projects and underwater coral growth	Somewhat agree	Reef safe sunscreen, take a coral restoration class	Male	18-29	USA	USA	Yes	Yes
14	2/8/2023 10:52:42	Yes	60 or more	60 or more	I have previously participated in coral restoration, in Roatan or in other places.			1	Roatan	6/1/2020	Reef safe products are a must	Monitoring fishing and educations	Strongly agree	Reef safe products and limit consumption of reef fish	Male	42-53	USA	USA	Yes	Yes				60 or more	60 or more	I have previously participated in coral restoration, in Roatan or in other places.	1	Roatan		Inform yourself before you go in the ocean	Limit fisheries and type of fishing aloud	Strongly agree	Responsible diving and consumption of seafood	USA
15	2/8/2023 10:57:21	Yes	60 or more	60 or more	I have never participated in coral restoration before and don't plan to in the immediate future.		Roatan Divers				Follow rules of the park and communities can enforce rules	Fund restoration and conservation	Agree	Donations to the marine park	Female	42-53	USA	USA	Yes	Yes				60 or more	60 or more	I have never participated in coral restoration before and don't plan to in the immediate future.				Use reef safe personal hygiene products and have more educational materials about what those are and what is available locally. More educational materials posted about what fish are okay and not okay to eat.	Require that all dive masters on the island take a reef protection course before being able to work in the bay islands. Create a fee with a permit tag to dive in the marine park. Include a hand out with the rules on it. Better management of waste on the island. Rotate closures of dive sites.	Strongly agree	I don't touch anything. I only use reef safe product and donate to the marine park. I dive with a dive company that is excellent at reef safe practices.	USA
16	2/9/2023 17:39:49	Yes	15-59	15-59	I have never participated in coral restoration before and don't plan to in the immediate future.		Sun Divers				Donating to organizations that provide restoration and preservation research and work, education around harmful pollutants and the preservation of coral reefs, taking pet in coral restoration classes, clean up/recycling crews, plastic pickups, educations around single use plastic consumption	Policy around the preservation of coral reefs, funding towards academic research and institutions, policy around pesticides and petrochemicals, education around climate change	Somewhat agree	Donations to NAOO, support to elected officials who support climate change efforts, clean up crews on Oregon coast!, support of single use plastic ban/actively cutting out of everyday life	Female	18-29	USA	USA	Yes	Yes
17	2/9/2023 17:58:34	Yes	60 or more	60 or more	I will participate in coral restoration for the first time today.						A much greater effort to use sustainable fishing practices. Education on the importance of reducing marine debris.	Proper promotion and enforcement of sustainable fishing practices. Making marine debris reduction easier e.g. plastic reduction schemes and proper refuse facilities. Expansion of MPAs, enforcement of out of season fishing.	Agree	Primarily through advocating safe reef practices to other divers and individuals, such as the importance of reef safe sunscreen, good dive habits, particularly buoyancy. A strong emphasis on good buoyancy on all dives for all divers. Also further participation in coral reef restoration in the area.	Male	30-41	Europe	Honduras	Yes	No		RMP Coral Restoration Ambassador	Reef Gliders
18	2/9/2023 17:57:21	Yes	60 o más	60 o más	He participado al mínimo una vez antes en la restauración de arrecifes de coral.			Más de 20	Roatán y utila	10/15/0019	Carbon tracking apps, recoger basura, no usar protector solar dañino, aprender más sobre corales, mejorar flotabilidad como buzos, hacer el curso de restauración de corales	Regulación de protectores solares, más áreas protegidas marinas, más regulación en construcción sobre isla, restricción de manglares	De acuerdo	Educarme más, seguir dando cursos y armando conciencia	Mujer	30-41	Uruguay	Honduras	Yes	Yes
19	2/11/2023 14:23:12	Yes	60 or more	60 or more	I have previously participated in coral restoration, in Roatan or in other places.			2	west end, Roatan	1/1/2012	Limit single use plastics going onto boats, which might fall off. Avoid sunscreen, use rach guard if possible. Pickup any trash in ocean or near beach. Do absolutely not touch or hit corals, let others know. Consume as little single use, consider you're just a tourist who has flown in, so your footprint is already high.	Should do everything they can to avoid trash and spills going into the oceans. Support coral working restoration efforts	Agree	Consume even less than now. Pickup even more trash	Male	30-41	Europe	Europe	Yes	Yes
20	2/12/2023 11:08:04	Yes	1-14	1-14	I have never participated in coral restoration before and don't plan to in the immediate future.		Reef Gliders				-Educating new divers about the damage humans can cause by simple actions such as bumping in to a coral.	Controlling the amount of water traffic in areas where pollutants from the boat such as oil can damage the reef	Somewhat disagree	Never pollute the ocean with trash, go out of my way to pick up trash that may damage the corals	Male	17 or younger	Honduras	Honduras	Yes	Yes	Not necessarily
21	2/14/2023 9:12:58	Yes	1-14	1-14	I will participate in coral restoration for the first time today.						Reef safe sunscreen, not touching/disrupting reef/marine life	Keep buildings further back from water	Agree	Continue to west reef safe sunscreen, leave reef as I found it, use what I learn here to help educate	Female	18-29	USA	USA	Yes	Yes	Nope!	RMP Coral Restoration Ambassador	Sun Divers
22	2/14/2023 9:14:01	Yes	15-59	1-14	I will participate in coral restoration for the first time today.						I don’t know	Laws curbing cruise ship and large boat routes/caps	Agree	This course to start!	Male	30-41	USA	USA	No	No		RMP Coral Restoration Ambassador	Sun Divers
23	2/14/2023 13:14:18	Yes	15-59	1-14	I have never participated in coral restoration before and don't plan to in the immediate future.		Reef Gliders				Enforcing laws in “no fishing” or protected areas, garbage clean ups wherever possible	Increased funding to those upholding the no fish and protected areas, increased funding to restoration projects,	Somewhat agree	Reed safe sunscreen, obeying all laws surrounding protected areas, doing my best to spread awareness of the cause	Male	18-29	Canada	Canada	Yes	Yes	Keep up all you efforts!
24	2/14/2023 13:29:23	Yes	1-14	1-14	I have never participated in coral restoration before and don't plan to in the immediate future.		Reef Gliders				Wear coral safe sunscreen Don’t litter Don’t disturb wildlife Eat responsibly (fish that reproduce quickly and are plentiful)	Put policies into place to ban single use plastics/other litter - create no traffic areas	Somewhat agree	Wear reef safe sunscreen Reduce use of plastics and micros plastics Don’t disturb wildlife	Female	18-29	Canada	Canada	Yes	Yes				15-59	1-14	I have never participated in coral restoration before and don't plan to in the immediate future.				Do not use single use plastics Reef safe sunscreen Reduce carbon footprint	Make reefs protected areas Tax large companies for using single use plastics Invest in research on coral health	Somewhat disagree	Used reef safe sunscreen, reuse plastic container	Canada
25	2/14/2023 13:45:35	Yes	60 or more	60 or more	I will participate in coral restoration for the first time today.						Avoid sun screen,	Limit fishing and other destructives activities	Agree	Responsible diving (avoid touching the reef) Responsable fish choice No sun screen Educating my surroundings Avoid single use plastic items	Female	30-41	Canada	Canada	Yes	Yes		RMP Coral Restoration Ambassador	Reef Gliders
26	2/16/2023 8:58:36	Yes	60 or more	15-59	I will participate in coral restoration for the first time today.						Education. Nothing will change till you educated people.	Protect the reefs. Education	Strongly agree	Be careful. Only use products in the ocean that are safe. Educated my friends & this class.	Female	54-65	USA	Honduras	Yes	Yes	No. I’m just excited.	RMP Coral Restoration Ambassador	Sun Divers	60 or more	15-59	I have previously participated in coral restoration, in Roatan or in other places.	3	Roatan Honduras		Teach the people ! Before this I’ve heard to words overfishing. Dinner really understand what it actually does. Taking this class has opened my eyes to a bigger picture. Teach or provide a way to dispose of trash. Teach that just throwing everything in the water is destroying the oceans n reefs. I’m 60 and I’m learning a lot. I loved the class. Educational and fun.	Put money aside to go into areas and teach the communities	Strongly agree	I use reef friendly sunscreens, shampoos. I took the coral restoration Ambassador Program and most of all I care.	USA
27	2/16/2023 9:02:48	Yes	15-59	15-59	I will participate in coral restoration for the first time today.						Donate	Sience reaserch	Strongly agree	Coral restaration program Remove plastic from coral	Male	54-65	USA	USA	Yes	Yes	Educate local kids	PADI Distinctive Specialty Course in Coral Restoration	Sun Divers
28	2/17/2023 1:28:38	Yes	60 o más	60 o más	He participado al mínimo una vez antes en la restauración de arrecifes de coral.			20	Roatan	6/1/2021	Controlar el uso de productos tóxicos que pueden terminar en el mar en comunidades cercanas a este y fomentar el uso de productos naturales que disminuyen la huella de carbón	Crear mas áreas protegidas y enforzar normas, patrullajes eficaces	Definitivamente de acuerdo	Control de desechos, uso de productos naturales, educación eficaz y efectiva a turismo de buenas prácticas, reducir la huella de carbono personal	Mujer	30-41	Otro país latinoamericano (no Honduras)	Honduras	Yes	Yes
29	2/17/2023 11:02:36	Yes	1-14	1-14	I have never participated in coral restoration before and don't plan to in the immediate future.		Reef Gliders				Keep boats out	Finance restoration projects and education	Somewhat agree	Nothing	Male	42-53	Canada	Canada	Yes	Yes
30	2/17/2023 11:03:33	Yes	1-14	1-14	I have never participated in coral restoration before and don't plan to in the immediate future.		Reef Gliders				Safe diving, no hands, keeping the waters clean of debris	I don’t know	Strongly disagree	Safe hands free diving, debris clean up, anything needed to protect the reefs.	Female	42-53	Canada	Canada	Yes	No	Keep up the good work!
31	2/22/2023 20:03:28	Yes	60 or more	60 or more	I have previously participated in coral restoration, in Roatan or in other places.			2	Roatán	3/20/2020	Educate all dive operators to mention not to touch the reef in every briefing. Chastise divers without proper control and solicit feedback on the dive operators. Communities should focus on a healthy reef is a healthy ocean and protected marine parks make that happen.	More extensive marine parks and controls in all countries. Developed governments can fund these initiatives.	Agree	I photograph and post photos and videos to help friends and divers celebrate the diverse life. I chastise divers who feed creatures making them codependent. I support RMP.	Female	54-65	Canada	Canada	No	No	No please keep up the good work — caring!
32	3/6/2023 14:31:49	Yes	15-59	1-14	I will participate in coral restoration for the first time today.						Reducing disturbances like touching / running into living things; reducing boat use; only sustainable fishing; reducing waste pollution like plastic / water runoff; protecting mangroves as coastal “filters”; and actively supporting coral restoration with the marine park	Creating and enforcing regulations about the above (fishing, diving, waste disposal, and boat use). Creating incentives to participate in coral restoration and other reef conservation activities (e.g. cleanups, etc)	Somewhat agree	Respectful diving practices; volunteering for coral restoration w marine park	Female	18-29	USA	USA	Yes	Yes		RMP Coral Restoration Ambassador	Roatan Divers	15-59	15-59	I have previously participated in coral restoration, in Roatan or in other places.	2 (training)	Roatan (March 2023)		Passive observation while diving, not touching or getting too close to corals to avoid physical damage; practicing sustainable fishing practices (+ trying to eat at places that practice sustainable fishing) to minimize harmful ecosystem disruption; not dumping waste (solid, sewage, or ag runoff) into coastal areas; maintaining healthy coastal mangrove ecosystems as filters; supporting reduced fos…	Regulating water activities and behavior, as with marine park regulations; creating incentives for coral and/or other ecosystem restoration activities; creating disincentives / penalties for certain deliberately harmful activities; regulating coastal land use; regulating and tracking waste, sewage, and ag runoff impacts; creating a coral / reef ecosystem restoration task force within the gov't; e…	Somewhat agree	Picking up trash while diving, learning how to restore elkhorn and staghorn corals with RMP. On a broader climate scale, being conscious of my individual GHG impacts and, through my job, working to reduce atmospheric GHG's through US federal policy.	USA
33	3/6/2023 14:32:45	Yes	1-14	1-14	I will participate in coral restoration for the first time today.						Reef safe sunscreen, sustainable material use (packaging, no single use plastic, etc) being educated about reef safety	sustainable fishing laws, implementing more protected areas, banning harmful products	Agree	Using sustainable materials, eating sustainably sourced fish that are not endangered, using reef safe sunscreens	Male	18-29	USA	USA	Yes	Yes	Thank you for doing this!	RMP Coral Restoration Ambassador	Roatan Divers	15-59	1-14	I have previously participated in coral restoration, in Roatan or in other places.	2	Roatan, Honduras		Using healthier sunscreen if any at all, learning about the reefs and our impact, obeying local guidelines about interacting with reefs	Implementing more marine protected areas, funding resilient corals research, implementing overfishing and bycatch, laws	Agree	Minimizing plastic use, choosing better sunscreen if not avoiding it altogether, learning about corals, out-planting corals, caring for coral gardens	USA
34	3/6/2023 14:33:29	Yes	15-59	1-14	I will participate in coral restoration for the first time today.						More hands on restoration! And of course use less plastics and do your best to have as little of a carbon footprint as possible, we’re here to enjoy the earth not hurt it, and our reefs are a very special form of life that should be protected!	Work against the use of single use plastics, and try to reduce the hunting and fishing of species that help the health of reefs	Strongly agree	When diving I make sure to have good, solid buoyancy, I also try to recycle plastics at home (if I use plastics at all) when spear fishing (lion fish) I avoid damaging the reef	Male	18-29	USA	USA	Yes	Yes	Not at this time	RMP Coral Restoration Ambassador	Roatan Divers
35	3/7/2023 13:42:08	Yes	60 or more	15-59	I have previously participated in coral restoration, in Roatan or in other places.			2	Curaçao	7/15/2021	Coral restoration, limiting greenhouse gas emissions, awareness/public outreach, avoiding certain skincare products w/harmful chemicals	Public outreach and regulations on vehicle/boat fuels, etc.	Somewhat agree	I definitely wanna do coral restoration again but for me one of the main parts of wanting to become a dive instructor is getting to share the ocean with people who’ve never gotten to experience it the way have with hopes that they will then also begin to do things to protect the ocean!!	Female	18-29	USA	Honduras	Yes	Yes
36	3/23/2023 12:41:55	Yes	1-14	1-14	I have never participated in coral restoration before and don't plan to in the immediate future.		Sun Divers				Avoid touching reefs, help keep invasive species populations down, reduce use of one time use plastics, use reef safe sunscreen, support businesses with sustainable practices	Reduce waste water	Agree	Reef safe sunscreen and not use cruises	Female	30-41	Canada	Canada	Yes	Yes				1-14	1-14	I have never participated in coral restoration before and don't plan to in the immediate future.				Participate in restoration projects, avoid contributing to pollution personally or at a community level, use rash guards instead of sunscreen, practice good coral protection in terms of good buoyancy techniques	set legislation with fines and levies for polluting buisnesses/communities/individuals, create sanctuary and marine parks to create untouched areas of the ocean	Somewhat agree	Not engage in diving at sites outside of my buoyancy control skills, use rashguards, donate to marine park	Canada
37	3/31/2023 14:09:03	Yes	60 or more	1-14	I will participate in coral restoration for the first time today.						I don't know	inhibit run off from farms and waste water okants	Somewhat agree	take this course	Male	42-53	USA	USA	Yes	Yes		RMP Coral Restoration Ambassador	Roatan Divers	60 or more	1-14	I have never participated in coral restoration before and don't plan to in the immediate future.				Small scale - Washing gear so as to prevent spread of disease; Large scale - global warming and local / regional waste runoff issues	Marine park conservation status run by a government seems key if that government is capable of outsourcing to scientific community while retaining ability to enforce.	Somewhat agree	Coral reef restoration program; always using reef proof sunscreen;	USA
38	3/31/2023 14:13:35	Yes	15-59	1-14	I will participate in coral restoration for the first time today.						Being careful while they are diving and reducing carbon footprint to make less oceans less acidic.	Not sure	Somewhat agree	Continue doing restoration and not littering and reducing co2 emissions.	Female	17 or younger	USA	USA	Yes	Yes		RMP Coral Restoration Ambassador	Roatan Divers
39	3/31/2023 14:16:28	Yes	60 or more	1-14	I will participate in coral restoration for the first time today.						More moríng lines. More awareness for locals ( free education)	Fundings and local education. More tax for tourists divers and non divers. Campaigns for awareness	Strongly agree	Lots of planting cleaning a farming. All over the world.	Male	30-41	Europe	Europe	Yes	Yes		RMP Coral Restoration Ambassador	Roatan Divers	60 or more	1-14	I have previously participated in coral restoration, in Roatan or in other places.	2	Roatan		More awareness towards locals ( education). More strict rules for tourism. Collaboration between the locals and tourists to together make a difference.	The leading example to choose our natural habitat (=the ocean) as priority over any other thing on their agenda. They want us to follow, give us the gidelines back to nature.	Somewhat disagree	Beside spreading awareness of beauty and importance of the underwater world, I joined the Roatan Coral restoration course.	Europe
40	4/7/2023 15:03:56	Yes	1-14	1-14	Voy a participar en la restauración de arrecifes de coral por la primera vez hoy.						Desperdicio de café y los procedimientos químicos utilizados Co2 emission	El gobierno Noruego puede compensar el oil pumping ayudando con la restauración de corales en el caribe	Definitivamente de acuerdo	Cuidar los desperdicios y mejorar los controles de químicos utilizados en todo tipo de productos importados	Mujer	30-41	Honduras	Noruega	Yes	Yes		RMP Coral Restoration Ambassador	Reef Gliders
41	4/7/2023 17:34:21	Yes	15-59	1-14	I have never participated in coral restoration before and don't plan to in the immediate future.		Reef Gliders				Visit and spread knowledge	Ensure visitors follow the correct protocols	Somewhat disagree	Be a conscious diver	Female	30-41	Canada	Canada	No	Yes
42	4/7/2023 18:47:35	Yes	60 or more	1-14	I have previously participated in coral restoration, in Roatan or in other places.			10	Australia	1/1/2010	Limit amount if people allowed to go to the reef each day	Same as above	Agree	Always follow processes set out by dive company	Female	30-41	Canada	Canada	No	Yes
43	4/8/2023 10:03:18	Yes	1-14	1-14	I have never participated in coral restoration before and don't plan to in the immediate future.		Coconut Tree Divers				using reef safe equipment and not disturb or damage the ecosystem when diving in a reef	organise cleanups and update legislations that benefit the reef.	Disagree	if i dive with suncream or bug spray i use reef safe stuff like metal based suncream	Female	18-29	Europe	Europe	Yes	No
44	4/18/2023 14:32:14	Yes	15-59	15-59	I have previously participated in coral restoration, in Roatan or in other places.			3	Turquoise channel	4/20/2023	Awareness of the coral when diving	I don’t know	Agree	Protect and clean the reefs	Female	18-29	USA	USA	Yes	Yes
45	4/18/2023 15:48:09	Yes	15-59	1-14	I will participate in coral restoration for the first time today.						Not taking inexperienced divers too close to the reef, where they kick and damage beautiful coral structures. Not allowing sunscreen or other harmful chemicals in the marine park. Being more mindful of oil spills and fuel/oil leaks from boats.	Better enforcement of marine park laws and more park rangers to enforce said laws.	Somewhat agree	Education. Educating myself and those around me on how to better preserve our beautiful marine life and reefs.	Male	18-29	Canada	Honduras	Yes	Yes	Please keep working hard to protect our vital marine ecosystems!! You are amazing. I hope to get further involved in the near future. Please reach out to me if I can assist in any way.	RMP Coral Restoration Adventurer	Subway Watersports	60 or more	60 or more	I have previously participated in coral restoration, in Roatan or in other places.	6	Roatan		Being more mindful of waste disposal and being careful not to let plastic waste and other pollutants find their way into the ocean.	Better enforcement of marine park laws and regulations.	Agree	Participated in cleanup dives. Participated in reef restoration programs. Coral nursery maintenance and out-planting. Act as an ocean ambassador.	Honduras
46	4/18/2023 16:02:23	Yes	60 or more	15-59	I have previously participated in coral restoration, in Roatan or in other places.			1	Turquoise bay	3/31/2023	Reduce their carbon footprint	In force the law	Strongly disagree	Take only photos and leave only bubbles	Female	18-29	USA	USA	Yes	Yes	No
47	4/18/2023 18:35:08	Yes	None	60 or more	I will participate in coral restoration for the first time today.						Idont know	I dont know	Strongly agree	By not trowing trash at the ocean .	Male	18-29	Honduras	Honduras	Yes	Yes	No	.	.
48	4/18/2023 19:35:06	Yes	60 or more	15-59	I have previously participated in coral restoration, in Roatan or in other places.			2	Roatan	1/15/2020	Reduce carbon emissions, ocean/reef/beach cleanups, wear reef safe sunscreen, ecotourism, recycle	Create protected areas of the ocean, overfishing legislation, climate change legislation, recycling	Agree	Wear reef safe sunscreen, recycle, donate to non profit organizations, participate in coral reef restoration programs, dive responsibly and leave no trace.	Female	18-29	USA	USA	Yes	Yes				60 or more	60 or more	I have previously participated in coral restoration, in Roatan or in other places.	5	Turquoise bay and Anthony’s Key		Reef safe sunscreen, trash clean ups,	Climate change legislation, ensuring the marine park stays protected by enforcing rules	Agree	Ecotourism and helping educate others on reef safety	Honduras
49	4/19/2023 8:18:42	Yes	60 or more	1-14	I have never participated in coral restoration before and don't plan to in the immediate future.		Subway Watersports				don’t touch the coral, don’t wear chemical sunscreen	Ban Chem sunscreen, limit number of tourists	Agree	hoping to learn more through reef restoration course	Female	30-41	USA	USA	Yes	Yes				60 or more	1-14	I have previously participated in coral restoration, in Roatan or in other places.	2	Roatan		educate tourists on the importance/fragility of coral	limit/control chemicals in sunscreens. protect areas from tourism?	Strongly agree	taking the reef restoration course, using only zinc sunscreen, educating friends/my community what i have learned	USA
50	4/21/2023 11:09:13	Yes	60 or more	60 or more	I will participate in coral restoration for the first time today.						Reduce plastic pollution, reduce nutrient pollution ( fertilizers, waste management), reduce carbon footprint, vote for politicians that support marine protected areas, combating climate change and responsible marine management	Invest in better waste management systems, invest in low carbon energy alternatives and create climate responsible investment opportunities for communities, combat nutrient run off by creating new agricultural laws, banning chemicals that affect coral growth and reproduction (such as those in sunscreens), support marine protected areas and enforce and strengthen marine management laws	Somewhat agree	Reducing carbon footprint with every day actions such as following a low carbon diet, transportation choices and reducing waste. Supporting and contributing to marine research and marine protected areas. Making responsible decisions as a consumer and encouraging/educating those around me to do the same. Responsible tourism practices (such as diving and interacting with the reef respectfully)	Female	18-29	Canada	Canada	Yes	Yes		RMP Coral Restoration Adventurer	Coconut Tree Divers
51	5/1/2023 16:30:31	Yes	15-59	1-14	I have never participated in coral restoration before and don't plan to in the immediate future.		Roatan Divers				limit fishing near coral reefs. Educate divers and dive masters to keep away from coral to prevent damage.	Replant coral. Find a way to stop bleaching and other coral killers.	Strongly disagree	Support marine park with donation.	Male	54-65	USA	USA	Yes	Yes	No
52	5/8/2023 14:12:28	Yes	60 or more	15-59	I will participate in coral restoration for the first time today.						Less runoff pollution. Better diving skills. Support policies that limit coastal development and global warming	Policies that limit coastal development and global warming. Policies that dispose of waste without runoff	Somewhat disagree	Support pro-ocean policies. Use reef safe sunscreen.	Female	54-65	USA	USA	Yes	Yes		RMP Coral Restoration Ambassador	Sun Divers	60 or more	15-59	I have never participated in coral restoration before and don't plan to in the immediate future.				better dive skills (esp bouyancy), reef-safe sunscreen, political action and money to support govt-protected marine areas, purchase of sustainable seafood, refusal to purchase marine souveniers, participation in citizen science activities life fish/coral monitoring, lionfish hunting, reef restoration activities, using knowledge to positively influence attitudes of others in your social circles.	Establishment and enforcement of marine protected areas, scientific funding, policies that discourage use of reef-harming practice like single-use plastic, reef-harming sunscreen, chemical runoff, etc.	Agree	better diving skills, reef-safe sunscreen, less use of single-use plastic, participation in multiple citizen science projects (REEF fish surveys, RMP lionfish hunting, RMP coral reef restoration courses), financial donations to RMP and REEF.	USA
53	5/10/2023 19:40:44	Yes	15-59	1-14	I have never participated in coral restoration before and don't plan to in the immediate future.		Sun Divers				Don’t know	Don’t know	Somewhat agree	.	Female	30-41	USA	USA	Yes	No				15-59	1-14	I have never participated in coral restoration before and don't plan to in the immediate future.				I don’t know	I don’t know	Somewhat agree	.	USA
54	5/13/2023 12:43:42	Yes	1-14	1-14	I have never participated in coral restoration before and don't plan to in the immediate future.		Sun Divers				Ongoing education.	Insist dive shops provide reef safe sunscreen	Somewhat agree	I don’t know.	Male	30-41	Europe	Europe	Yes	Yes				1-14	1-14	I have never participated in coral restoration before and don't plan to in the immediate future.				It would be cool if the PADI certification curriculum included practical, hands on content, to be involved in coral preservation and restoration.	Government sponsored Lion fish tournaments, where they are invasive, to boost awareness & participation.	Somewhat disagree	Nothing really specific - I just try and recycle in my day to day life, hoping that I am doing my bit.	Europe
55	5/15/2023 12:24:12	Sí	1-14	1-14	Nunca participé en la restauración de arrecifes de coral.		Sun Divers				No se	Controlar las acciones que lo perjudican	Más o menos de acuerdo	No contaminar el mar	Mujer	18-29	Europa	Otro país latinoamericano (no Honduras)	No	No
56	5/18/2023 7:53:33	Yes	60 or more	60 or more	I have previously participated in coral restoration, in Roatan or in other places.			50-100	Only Roatan	7/15/2022	Proper waste disposal( seperation and recycling), education in schools, field trips to the reefs with schools, relating reefs with income to show the importance on the livelihood of the community	Promote waste collection, restricted fishing zones, fines for littering, government beach cleanups to prevent waste from entering the reefs again,	Strongly disagree	Coral nursery care, application of treatment for SCTLD	Male	18-29	India	Honduras	Yes	Yes				60 or more	60 or more	I have previously participated in coral restoration, in Roatan or in other places.	around 100	Roatan, Guanaja, Utila		Individuals could volunteer more, NGO's require volunteers all the time and a helping hand goes a long way. They could also try using "reef safe" products, however these are expensive and the alternative "harmful" product is more economically viable. Communities could come together for beach cleanups, or start separating their waste. Some of the solid waste and sewage waste ends up in the ocean, …	change in legislation allowing for X numbers of visits to a dive site per week.	Strongly disagree	Coral Nursery Care, Outplanting, Presentations in various schools here in Roatan, Survey dives, Application of treatment for SCTLD affected corals	Honduras	Yes, I'd like to be considered for a complimentary hat/t-shirt
57	5/18/2023 20:42:51	Yes	15-59	15-59	I have previously participated in coral restoration, in Roatan or in other places.			12	Roatan	3/9/2023	Better trash/plastic management Better sewage treatment plants That the people here learn to swim to be able to see the reef. And understand why to protect it	Trash Management Increase the Mpa and fully protected area Forbid to fish the key species	Somewhat agree	I do coral restoration right now. But I am not convinced by the techniques. I would be interested to get data's about the health of the reefs, to be able to present then to governments and from there to take actions.	Female	18-29	Europe	Honduras	Yes	Yes				15-59	15-59	I have previously participated in coral restoration, in Roatan or in other places.	24	Roatan		Better sewage water treatment plants. Fewer boats on the sea, and less fast. No non-reef-safe suncream available on the island. More eco-friendly products in dive shops, more insist on not touching anything, and more raise awareness(shampoo,...). Better waste treatement (too much litter). Do turnings in the tourist/dive area, to permit life on the reef to recover without disturbance. More opportu…	No non-reef safe suncream avaible in the shops. Reinforce their laws in the MPAs. Have bigger MPAs. Prohibit the catch of some species during their reproduction season, or a certain size, etc.	Somewhat agree	Yes.	Europe
58	5/24/2023 13:45:07	Yes	15-59	1-14	I have never participated in coral restoration before and don't plan to in the immediate future.		Roatan Divers				More opportunities / programs for interested folks to volunteer in coral restoration	I don’t know	Agree	Never touch; wear appropriate sunscreen; litter only on the weekends (just kidding, never litter!)	Male	42-53	USA	USA	Yes	Yes
59	5/25/2023 16:24:34	Yes	15-59	1-14	I will participate in coral restoration for the first time today.						Reef safe sunscreens & bug repellent use, no plastic bags or straws	No plastic bags or straws	Somewhat agree	However sierra advises me	Female	42-53	USA	Other Latin American (not Honduras)	Yes	Yes	Thanks for what you guys do!	Didn’t know coral restoration exists	Sun Divers
60	5/25/2023 21:09:31	Yes	60 or more	15-59	I have never participated in coral restoration before and don't plan to in the immediate future.		Coconut Tree Divers				Probably to ensure that divers and anyone participating in water activies keeps from touching and leaving foreign debris behind	Scuba police	Strongly agree	Avoid touching and leaving behind foreign debris, as well as pick up any debris that I come across. Plus, I will apply future knowledge to better my efforts	Male	18-29	USA	USA	Yes	I am willing, but i may not be available				60 or more	15-59	I have never participated in coral restoration before and don't plan to in the immediate future.				Take a hands off approach, and ensure anything that goes out with you, returns with you.	Required training for boat operators to legally operate a vessel in coral areas	Strongly agree	Not using chemicals when diving, not touching the coral	USA
61	5/26/2023 6:16:39	Yes	15-59	15-59	I will participate in coral restoration for the first time today.						Prevent litter in the ocean; avoid touching the reef; promote education on marine life	Promote education programs; regulations and laws to protect reefs and marine life	Agree	Avoid littering, use sustainable products, donate to wildlife preservation programs	Female	42-53	USA	USA	Yes	Yes		PADI Distinctive Specialty Course in Coral Restoration	Coconut Tree Divers
62	5/30/2023 17:06:03	Yes	1-14	1-14	I have never participated in coral restoration before and don't plan to in the immediate future.		Coconut Tree Divers				Kill organisms that don't originally belong to the coral reef and are affecting the habitat	Support research that helps with conservation efforts, like I guess research that keeps coral reefs alive, support education in the school system about how it is important to limit pollution in the oceans/reefs.	Somewhat agree	Try to educate myself about ways I can help contribute to keeping coral reefs healthy. Live an environmentally friendly lifestyle like refusing to drink from plastic bottles	Male	30-41	USA	USA	Yes	Yes	No
63	5/30/2023 16:56:16	Sí	60 o más	60 o más	He participado al mínimo una vez antes en la restauración de arrecifes de coral.			+20	En West End	7/15/2020	Educar más en el trato de corales a la comunidad	Hacer el parque marino ( RMP ) como organización directa del gobierno	Más o menos de acuerdo	Hacer que la comunidad participe más con proyectos del Roatan Marine Park	Hombre	18-29	Honduras	Honduras	Sí	Sí				60 o más	60 o más	He participado al mínimo una vez antes en la restauración de arrecifes de coral.	+30	En Roatan	6/10/2023	Involucrarse en el buceo y educarse sobre la restauración de coral	Ayudar y juntarse con el Parque Marino De Roatan	Más o menos de acuerdo	Limpiar basura y participar en el programa de restauración de coral	Honduras
64	6/3/2023 15:42:53	Yes	60 or more	15-59	I have never participated in coral restoration before and don't plan to in the immediate future.		Coconut Tree Divers				Avoid single use practice, don’t litter or pollute, practice water conservation, minimize fertilizer use, use energy conservative practices, and don’t buy tropical fish for pets	Regulate/ restrict boat speed/ actions on the reef, limit greenhouse emissions, finance coral restoration projects and research, and limit human contact on reef	Somewhat agree	Participate in coral restoration at some point in the future and practice the points made above.	Female	18-29	USA	USA	Yes	Yes	Good luck with the second half of your grant!!			60 or more	15-59	I have never participated in coral restoration before and don't plan to in the immediate future.				Protective diving/swimming (no touching or taking), support businesses that also actively work towards protecting the reefs, use products that don’t harm the reefs, don’t purchase pets that came from reefs (tropical fish etc) and practice sustainability.	Enforce regulations that protect the reefs from tourism (number of people that have access) to boating/fishing restrictions, agriculture restrictions (fertilizer types, water run off, etc) as well as fund and enforce reef and sustainability research, restoration and implementation.	Somewhat disagree	Practiced responsible diving (no touching, safe sunscreen), and haven’t purchased souvenirs or pets that harm the reefs.	USA
65	6/4/2023 14:21:21	Yes	60 or more	60 or more	I have previously participated in coral restoration, in Roatan or in other places.			18	Seaquest deep, overheat, Melissa’s	6/15/2021	Don’t stand on corals, less sunscreen, better patrol	Government sanctioned marine parks. Backed by laws protecting the reef. Marine patrols	Strongly agree	No sunscreen, no Deet, coral restoration. Coral research. Marine science.	Female	18-29	USA	USA	Yes	Yes	I volunteered with the marine park for coral restoration and coral spawning last year
66	6/7/2023 14:06:19	Yes	15-59	1-14	I will participate in coral restoration for the first time today.						Communities need a basic awareness of activities that damage the reef	Campaign to promote awareness	Somewhat agree	Making sure to not touch or physically damage the reef, awareness of the products that I am Using that could damage the reef and not using those when I will be in the water	Female	42-53	USA	USA	Yes	Yes		RMP Coral Restoration Ambassador	Sun Divers	15-59	15-59	I have never participated in coral restoration before and don't plan to in the immediate future.				Responsible decision making, such as not touching coral, use of reef safe sunscreen, and consuming/serving fish that do not threaten the sustainability of the reef	Primarily education and incentivization of local populations but also education of visitors.	Somewhat agree	Working in the coral nursery and out planting corals through the coral ambassador class, making decisions to use products that were less threatening to the reef, ensuring that while diving and snorkeling I was cognizant of where I was located in relation to the coral as not to damage it	USA	Yes, I'd like to be considered for a complimentary hat/t-shirt
67	6/7/2023 14:08:07	Yes	15-59	15-59	I will participate in coral restoration for the first time today.						Don't touchh/hit coral, don't touch any marine life, reduce plastic, don't put chemicals such as sunscreen, hairpsray shampoo etc into the water	Ban sunscreen, chemicals that are threatening corals, ban boating in certain areas, ban certain fishing techniques, promote coral restauration, create awareness, support local shops that help	Agree	I am very aware not to touch any marine life while diving, I do not use any skin or hair products before a dive, I only use reef safe sun screen, I reduce my general plastic use and use of harch chemicals in skin and hair care	Female	18-29	Europe	Europe	Yes	Yes		RMP Coral Restoration Ambassador	Sun Divers
68	6/7/2023 14:10:20	Yes	15-59	1-14	I will participate in coral restoration for the first time today.						i dont know	require a min amount of open water dives to ensure unexperienced do not damage the coral	Strongly agree	i pay close attention to my body placement when diving to ensure i do not damage the coral, i only use coral safe sunscreen	Male	30-41	USA	USA	Yes	Yes		RMP Coral Restoration Ambassador	Sun Divers
69	6/9/2023 11:08:58	Sí	60 o más	60 o más	He participado al mínimo una vez antes en la restauración de arrecifes de coral.			10	Roatan	12/9/2022	No usar cremas con quimicos que danan los corales, colaborar con organizaciones que estan tomando acciones para la restauracion, reportar avistamiento de enfermedades o colonias que han sufrido danos por embarcaciones, tormentas u otros, colaborar con la limpieza de playas y hacer un mejor manejo de los desechos solidos en general.	Mejorar el entendimiento de las poblaciones sobre una area marina protegida, establecer limites que sean conocidos por toda la poblacion sobre lo que es una area marina protegida, apoyar la gobernanza local para que tengan habilidades para cuidar de las areas marinas protegidas, trabajar en conjunto con otros gobiernos que tienen iniciativas en restauracion de corales, invertir en dar becas para …	Más o menos de acuerdo	conocer mas sobre los corales, su funcion. Seguir realizando voluntariado para organizaciones que estan protegiendo la salud de los arrecifes, comenzar a hacer un mejor manejo de mis residuos solidos, dar a conocer en mi comunidad la importancia de los arrecifes.	Mujer	30-41	Honduras	Honduras	Sí	Sí				60 o más	60 o más	He participado al mínimo una vez antes en la restauración de arrecifes de coral.	30	Roatan	7/17/2023	No tocar el Arrecife, no botar basura en la playa, no pescar en áreas marinas protegidas, no tirar al océano productos químicos, las comunidades pueden manejar las áreas marinas protegidas, pueden establecer campañas de reciclaje, pueden colaborar con ongs de conservación, pueden socializar la importancia de Arrecife.	Definir fondos para la protección de áreas marinas protegidas, colaborar en crear espacios de diálogo entre las ongs de conservación para establecer objetivos comunes, generar espacios de intercambio con otros países en experiencia de salud de Arrecife	De acuerdo	Soy Voluntaria en Bica, he sacado curso de coral Reef restoration para entender mejor el Arrecife y también de pesca sostenible. Promuevo en redes la importancia	Honduras
70	6/22/2023 14:07:32	Sí	60 o más	15-59	Voy a participar en la restauración de arrecifes de coral por la primera vez hoy.						No contaminar y tener cuidado de no dañar los arrecifes si se nada en estos	Hacer más áreas protegidas de los arrecifes	De acuerdo	No contaminar y tener cuidado de no dañar los arrecifes	Hombre	17 o menos	Otro país latinoamericano (no Honduras)	Otro país latinoamericano (no Honduras)	Sí	Sí		RMP Coral Restoration Ambassador	Roatan Divers	60 o más	60 o más	He participado al mínimo una vez antes en la restauración de arrecifes de coral.	2	roatan	6/20/2023	informarse mejor de que es lo que afecta a los arrecifes de coral y hacer esta información facilmente accesible.	prohibir los productos que dañen a los arrecifes de coral	Más o menos de acuerdo	informarme más del tema y contarle a conocidos, y usar bloqueador solar que no afecte a los corales	Otro país latinoamericano (no Honduras)
71	6/23/2023 10:58:42	Yes	1-14	1-14	I have never participated in coral restoration before and don't plan to in the immediate future.		Roatan Divers				I don’t know	I don’t know	Disagree	Only wear mineral sunscreen? And don’t touch anything?	Male	30-41	USA	USA	Yes	No	Nope
72	6/30/2023 11:11:55	Yes	60 or more	15-59	I have never participated in coral restoration before and don't plan to in the immediate future.		Roatan Divers				Enforce strict preservation rules	I don't know	Strongly agree	Dive properly. Not touch the reef	Male	66 or older	USA	USA	Yes	No	No
73	6/30/2023 13:58:03	Yes	60 or more	60 or more	I have previously participated in coral restoration, in Roatan or in other places.			10	Roatan	11/1/2020	Not buy conch, lobster, turtle, etc. educate. Not pollute.	Patrol boats for out of season fishing / catching. Education for youth, citizens on importance of reef health,	Agree	I will continue to help educate, outplant, clean ocean and beaches.	Female	42-53	USA	USA	No	No
74	7/1/2023 10:55:41	Yes	15-59	1-14	I will participate in coral restoration for the first time today.						Decarbonization and artifical reef construction	Decarbonization and industrial fishing policies to reduce trash	Somewhat disagree	Participating in coral restoration projects	Male	18-29	USA	USA	Yes	Yes		PADI Distinctive Specialty Course in Coral Restoration	Roatan Divers
75	7/13/2023 14:13:20	Sí	15-59	15-59	Nunca participé en la restauración de arrecifes de coral.		Sun Divers				Reducir desechos basura Reducir uso de plástico Utilizar bloqueador amigable con el arrecife No tocar nada de la vida marina y dejar todo en el mar tal cual	Mejorar política de desechos Políticas sobre uso de plástico	De acuerdo	Evitar contaminación Reducir uso de plástico Utilizar productos amigables con el arrecife Limpiezas de playas	Hombre	30-41	Honduras	Honduras	Sí	Sí
76	7/13/2023 14:16:22	Yes	15-59	1-14	I will participate in coral restoration for the first time today.						Actions to Combat climate change (many actions needed here), reduce trash/pollution, combat invasive species (ie lionfish) and avoid introduction of new invasive species, support community science projects ie monitoring reefs, growing/outplanting coral, be a conscious consumer who buys sustainable seafood, clothing, etc, wear reef safe sunscreen	Make more MPAs, Create and Enforce laws to protect coral ecosystems (ie poaching, educating locals and tourists), combat climate change (big scale) holding corporations/businesses accountable for negative impacts on reefs,	Agree	Trying to do all of the above listed in individual!	Female	30-41	USA	USA	Yes	Yes	Thanks for doing this important work!	RMP Coral Restoration Adventurer	Sun Divers
77	7/13/2023 14:19:15	Yes	15-59	1-14	I will participate in coral restoration for the first time today.						Education for locals and tourists, ending capitalism, government incentive programs for retraining groups that depend on ocean for economic security. Individual action is somewhat helpful but futile in the long term because this is a systemic issue caused by the influence of colonialism and capitalism.	More resources and enforcing laws that currently exist to protect ocean ecosystems. Government payment for stewardship land management systems.	Somewhat agree	Continue to fight for systemic change. Continue to be an ocean advocate.	Male	30-41	USA	USA	Yes	Yes	No	RMP Coral Restoration Adventurer	Sun Divers	15-59	1-14	I have previously participated in coral restoration, in Roatan or in other places.	2	The nursery		Education about issues and possible strategies to avoid continued harm. Abstaining from consuming products extracted from the ocean. Pressure governments and NGOs to create policies that protect oceans and create alternative jobs that protect ocean ecosystems for members of the community to train into rather than relying on extraction of ocean resources to make a living.	Eliminating the use of fossil fuels from their economy. Ending captialism or at the very least payment for resource management and funding education projects to reduce the number of people who rely on ocean as a sole source of income. Create strict policies that make it more difficult to illegally fish and harm these ocean ecosystems. Fund more education programs to help communities understand wh…	Somewhat disagree	Donation to projects that are helping clean the oceans. Wearing coral reef safe sunscreen and educating myself about the current state of the oceans. Smashing purple sea urchins in Northern California. Appreciating and enjoying the beauty of the ocean to have a deeper personal connection with the world around me.	USA
78	7/17/2023 19:01:29	Yes	15-59	15-59	I have previously participated in coral restoration, in Roatan or in other places.			20 ish	Roatán Honduras	8/5/2022	Not pollute	Fishing regulations	Agree	Working with coral restoration and mitigation somewhere	Female	18-29	USA		Yes	Yes	No
79	7/17/2023 19:02:49	Yes	15-59	15-59	I have previously participated in coral restoration, in Roatan or in other places.			20 ish	Roatan	8/6/2021	Crack down on over fishing, stop using chemical sunscreens	Create more marine protected areas and marine parks. Create laws that make overfishing illegal	Agree	Not using chemical sunscreen, participating in restoration projects, doing my best to educate myself about reefs and sharing this info with others so they know too	Female	18-29	USA	USA	Yes	Yes
80	7/17/2023 21:28:40	Yes	15-59	1-14	I have previously participated in coral restoration, in Roatan or in other places.			10ish	Turquoise channel, sponges. All roatan.	7/11/2023	Be conscious about their carbon footprint, pollution, and climate change as a whole.	Work to reduce carbon emissions with laws.	Somewhat agree	Continue to volunteer here as well as overall try to reduce my footprint and aid in lessening climate change in the future.	Female	18-29	USA	USA	Yes	Yes
81	7/17/2023 21:33:51	Yes	15-59	15-59	I have previously participated in coral restoration, in Roatan or in other places.			15	Roatan	7/2/2023	Cut down on overfishing , support local restoration efforts	Decrease overfishing	Somewhat agree	Use reef safe sunscreen, continue to work with coral restoration and outplanting	Female	18-29	USA	Honduras	Yes	Yes				60 or more	60 or more	I have previously participated in coral restoration, in Roatan or in other places.	60	Roatan, Honduras		Use coral reef safe sunscreens, pick up trash on the ground/beaches	Regulate overfishing	Agree	Participated in a coral restoration program in Roatan, Honduras. I worked in coral reef nurseries cleaning trees. I also partook in research and outplant monitoring.	USA
82	7/17/2023 21:35:30	Yes	15-59	15-59	I have previously participated in coral restoration, in Roatan or in other places.			4	Turquoise Channel & White Hole	7/9/2023	Individuals - reduce carbon footprint, educate peers, advocate for climate action in one’s local/state legislature Communities - facilitate educational events (ex. documentary showings), ocean (or land) clean-ups, climate rallies/strikes, letter-writing campaigns to government officials	Pass progressive climate policies (ex. renewable energy initiatives, defunding of big oil corporations, etc.) challenge the partisan divide on climate change, provide funding for courses in local schools to teach students about climate change and its implications, work to strengthen and streamline local/state/national procedures for waste management (ex. recycling)	Agree	I have worked to protect the health of coral reefs by founding an environmental action club at my school, where I facilitated documentary nights including one of Chasing Coral and educated my peers on the effects of climate change on coral reefs. Additionally, I have taken individual actions such as going vegetarian to reduce my carbon footprint, limiting my waste, and consuming environmentally s…	Female	18-29	USA	USA	Yes	Yes
83	8/1/2023 14:14:31	Yes	60 or more	15-59	I will participate in coral restoration for the first time today.						Sure, here are several actions individuals or communities can take to protect the health of coral reefs: 1. **Reduce carbon footprint**: Global warming, fueled by high carbon dioxide emissions, is a significant threat to coral reefs. By using renewable energy sources, reducing consumption of fossil fuels, and participating in carbon offset programs, individuals and communities can help reduce the…	1. Implement and enforce regulations: Governments can impose stricter regulations on pollution, waste disposal, and fishing practices. Effective enforcement of these regulations is also critical. 2. Establish Marine Protected Areas (MPAs): Creating MPAs can protect coral reefs from destructive practices like overfishing, dredging, or inappropriate tourism. 3. Invest in renewable energy: Governmen…	Agree	Be an advocate, educator, and partake in any coral reef restoration projects available.	Male	30-41	USA	USA	Yes	Yes		RMP Coral Restoration Ambassador	Roatan Divers	60 or more	15-59	I have previously participated in coral restoration, in Roatan or in other places.	2	Roatan with Roatan Divers		1. Reduce plastic waste and littering near reefs. 2. Support sustainable fishing practices. 3. Promote reef-friendly sunscreen use. 4. Participate in coral restoration efforts. 5. Educate others about reef conservation. 6. Limit carbon emissions to combat climate change. 7. Avoid anchoring on coral reefs while boating. 8. Support marine protected areas and regulations. 9. Reduce nutrient runoff f…	1. Implement and enforce strict regulations on fishing near coral reefs. 2. Establish and maintain marine protected areas. 3. Enforce laws to prevent coral poaching and illegal wildlife trade. 4. Invest in research and monitoring of coral reef health. 5. Implement policies to reduce carbon emissions and combat climate change. 6. Promote sustainable coastal development practices. 7. Fund coral res…	Strongly agree	Taken the restoration course with Roatan Divers, and got advanced certifications in naturalist and fish ID.	USA
